# Supplementary material for: The Emission Mechanism of Gold Nanoclusters Capped with 11-Mercaptoundecanoic Acid, and the Detection of Methanol in Adulterated Wine Model
Source: Materials (Basel). 2021 Oct 23;14(21):6342. doi: 10.3390/ma14216342 (PMC8585185; doi:10.3390/ma14216342)
Supplement: Supplementary file 1 [file materials-14-06342-s001.zip]

Archive with 1 entries (1 files):
- materials-1408178-supplementary.pdf
